# Supplementary material for: Effect of Stenting Strategy on the Outcome in Patients with Non-Left Main Bifurcation Lesions
Source: J Clin Med. 2022 Sep 26;11(19):5658. doi: 10.3390/jcm11195658 (PMC9571815; doi:10.3390/jcm11195658)
Supplement: Supplementary file 1 [file jcm-11-05658-s001.zip]

Archive with 1 entries (1 files):
- jcm-1901087-supplementary.pdf
